# Supplementary material for: A Guide to Investigating Suspected Outbreaks of Mucormycosis in Healthcare
Source: J Fungi (Basel). 2019 Jul 24;5(3):69. doi: 10.3390/jof5030069 (PMC6787571; doi:10.3390/jof5030069)
Supplement: Supplementary file 1 [file jof-05-00069-s001.zip]

Archive with 3 entries (3 files):
- Supplementary_Materials_S1.xlsx
- Supplementary_Materials_S2.xlsx
- Supplementary_Materials_S3.docx
