# Supplementary material for: A Guide to Investigating Suspected Outbreaks of Mucormycosis in Healthcare
Source: J Fungi (Basel). 2019 Jul 24;5(3):69. doi: 10.3390/jof5030069 (PMC6787571; doi:10.3390/jof5030069)
Supplement: Supplementary file 1 [file jof-05-00069-s001.zip › Supplementary_Materials_S1.xlsx]

## Sheet: Sheet1
S1. Common pathogenic mold species.
Genus	species	= mucormycete
Absidia
Alternaria
Aspergillus	flavus
Aspergillus	fumigatus
Aspergillus	niger
Aspergillus	terreus
Apophysomyces	elegans
Bipolaris	cynodontis
Bipolaris	micropus
Bipolaris	setariae
Cladophialophora	bantiana
Cunninghamella	bertholletiae
Curvularia	americana
Curvularia	australiensis
Curvularia	brachyspora
Curvularia	chlamydospora
Curvularia	clavata
Curvularia	hawaiiensis
Curvularia	hominis
Curvularia	inaequalis
Curvularia	lunata
Curvularia	muehlenbeckiae
Curvularia	pallescens
Curvularia	pseudolunata
Curvularia	senegalensis
Curvularia	spicifera
Curvularia	verruculosa
Exophiala	dermatitidis
Exophiala	oligosperma
Exophiala	xenobiotica
Exserohilum	rostratum
Fusarium	moniliforme
Fusarium	oxysporum
Fusarium	solani
Lichtheimia	corymbifera
Mucor	circinelloides
Mucor	racemosus
Pseudallescheria	boydii
Rhizomucor	pusillus
Rhizopus	microsporus
Rhizopus	oryzae
Saksenaea	vasiformis
Scedosporium	apiospermum
Scedosporium	prolificans
Syncephalastrum	racemosum
