# Supplementary material for: A Guide to Investigating Suspected Outbreaks of Mucormycosis in Healthcare
Source: J Fungi (Basel). 2019 Jul 24;5(3):69. doi: 10.3390/jof5030069 (PMC6787571; doi:10.3390/jof5030069)
Supplement: Supplementary file 1 [file jof-05-00069-s001.zip › Supplementary_Materials_S2.xlsx]

## Sheet: Sheet1
Patient ID number	Age	Underlying conditions	Admission date	Days from admit to first mold specimen	Unit/Room on date first mold specimen	Days in room	Previous units/rooms	Specimen type	Specimen site	Culture? (Y/N)	Culture date	Culture results	Histopathology? (Y/N)	Histopathology/biopsy date	Histopathology/biopsy results	Antifungal treatment	Invasive disease by MSG? (Y/N)	Invasive disease by treating physician determination? (Y/N)	Died (Y/N)
